# Supplementary material for: Development of a New Handheld Device for Measuring Photosynthetic Carbon Dioxide Assimilation in Plant Leaves
Source: Plants (Basel). 2026 Jun 18;15(12):1888. doi: 10.3390/plants15121888 (PMC13307541; doi:10.3390/plants15121888)
Supplement: Supplementary file 1 [file plants-15-01888-s001.zip]

Archive with 1 entries (1 files):
- plants-4346297-supplementary.pdf
